# Supplementary material for: Shiga Toxin-Producing E. coli (STEC) from Danish Patients, 1997–2023: Diagnostic Trends and Bacteriological Findings
Source: Microorganisms. 2025 Oct 12;13(10):2342. doi: 10.3390/microorganisms13102342 (PMC12565805; doi:10.3390/microorganisms13102342)
Supplement: Supplementary file 1 [file microorganisms-13-02342-s001.zip]

Archive with 2 entries (2 files):
- Supplementary material DK STEC 1997-2023.pdf
- Supplementary material DK STEC 1997-2023.xlsx
