# Supplementary material for: Shiga Toxin-Producing E. coli (STEC) from Danish Patients, 1997–2023: Diagnostic Trends and Bacteriological Findings
Source: Microorganisms. 2025 Oct 12;13(10):2342. doi: 10.3390/microorganisms13102342 (PMC12565805; doi:10.3390/microorganisms13102342)
Supplement: Supplementary file 1 [file microorganisms-13-02342-s001.zip › Supplementary material DK STEC 1997-2023.xlsx]

## Sheet: T1
T1. Illustration of when a diagnostic method has been introduced or changed at the participating CMDs.
Use of diagnostic methods and indication for test for DEC in the period from 1997 – 2023 at SSI and in 11 CMDs
						Clinical criteria
	1997	2001	2002	2003	2007	2009	2010	2011	2012	2014	2015	2018	2020	2021	2022	2023	2024
SSI	a), b) *	**			c)					c) and d) Submitted isolates and DNA extracts
Aalborg				e)							c) In house PCR **				c) QIAstat-Dx® Gastrointestinal Panel ***
Aarhus	b) *								c) In house PCR **			***
Vejle						c) In house PCR **			***								c) Seegene Allplex GI panel***
Esbjerg		a) *
Sønderborg													c) BD MAX **
Odense				c) reference 1)
Slagelse			a) *			c) reference 2) **								c) QIAstat-Dx® Gastrointestinal Panel ***
Herlev				c) In house Q-PCR			#									c) QIAstat-Dx® Gastrointestinal Panel ***
Hillerød				c) In house Q-PCR
Hvidovre							c) In house PCR **						***
Rigshospitalet	a)												c) SeeGene **
Diagnostic methods				Clinical criteria
a) Glass slide agglutination				*	Children less than 4 years, travel, acute bloody / persistent (> 2 weeks) diarrhoea, clinical indication and HUS
b) Hybridisation				**	Children less than 7 years, travel, acute bloody / persistent (> 2 weeks) diarrhoea, clinical indication and HUS
c) multiplex (Q-) PCR				***	All patients with diarrhoea
d) Whole genome sequencing (WGS)
e) EHEC/VTEC ELISA
#	Herlev and Hillerød CMDs were fused into one CMD in 2010
References
1)	Persson S, Olsen KEP, Scheutz F, Krogfelt KA, Gerner-Smidt P. 2007. A method for fast and simple detection of major diarrhoeagenic Escherichia coli in the routine diagnostic laboratory. Clinical Microbiology and Infection 13:516-524. https://doi.org/10.1111/j.1469-0691.2007.01692.x
2)	Brandal LT, Lindstedt BA, Aas L, Stavnes TL, Lassen J, Kapperud G. 2007. Octaplex PCR and fluorescence-based capillary electrophoresis for identification of human diarrheagenic Escherichia coli and Shigella spp. J Microbiol Methods 68:331-341. https://doi.org/10.1016/j.mimet.2006.09.013

## Sheet: T2
T2: eae, LAA module, Shigella and lacY alleles and Accession No. added to the CGE database.
	n	long name	eae variant	old name
eae-a01-alpha01:1:AASBAE010000003	1	eae-a01-alpha	a01	alpha		Origin	Gene	Allele and Accession No.	Total		Origin	Gene	Allele and Accession No.	Total
eae-a02-alpha02:2:CP027104	2	eae-a02-alpha	a02	alpha 2		LAA module I	hes	hes:1:LK999975			Shig-EIEC	ics	icsA:1:AL391753
eae-a03-alpha03:3:CP020092	3	eae-a03-alpha	a03	zeta				hes:2:LM997169					icsA:10:KX181976
eae-a04-alpha04:4:AASWHU010000004	4	eae-a04-alpha	a04	zeta				hes:3:LM997352					icsA:11:KX181980
eae-a05a-alpha05a:5:AJ705050	5	eae-a05a-alpha	a05a	nu				hes:4:U07174					icsA:12:KX181983
eae-a05b-alpha05b:6:FJ609831	6	eae-a05b-alpha	a05b	nu			hes Total		4				icsA:2:AY294290
eae-a06-alpha06:7:CP010134	7	eae-a06-alpha	a06	omicron			sisA	sisA:1:AE014075					icsA:3:CP000035
eae-a07-alpha07:8:JAQAMR010000001.1	8	eae-a07-alpha	a07	tau		LAA module II	lesP	lesP:1:AFDQ01000026					icsA:4:CP001062
eae-a08-alpha08:9:AP014856	9	eae-a08-alpha	a08	alpha 8				lesP:10:KC340959					icsA:5:CP010830
eae-a09-alpha09:10:LC504600	10	eae-a09-alpha	a09	alpha 9				lesP:11:LK999956					icsA:6:CP011417
eae-a10-alpha10:11:CP043258.1	11	eae-a10-alpha	a10	alpha 10				lesP:12:LK999975					icsA:7:CP012138
eae-a11-alpha11:12:AP014855	12	eae-a11-alpha	a11	alpha 11				lesP:13:LM996635					icsA:8:HE616529
eae-a12-alpha12:13:AAXEHC010000159.1	13	eae-a12-alpha	a12	alpha 12				lesP:2:AP017611					icsA:9:KX181974
eae-a13a-alpha13a:14:LC185626.1	14	eae-a13a-alpha	a13a	alpha 13				lesP:3:CP009106.2				ics Total		12
eae-a13b-alpha13b:15:DAJPPO010000016.1	15	eae-a13b-alpha	a13b	alpha 13				lesP:4:CP013024				ipaD	ipaD:10:CP011417
eae-a14-alpha14:16:LC185631.1	16	eae-a14-alpha	a14	alpha 14				lesP:5:CP015240					ipaD:11:KT355709
eae-a15-alpha15:17:JAVHET010000177	17	eae-a15-alpha	a15	alpha 15				lesP:6:CP015244				ipaD Total		2
eae-a16-alpha16:18:DADJDF010000010	18	eae-a16-alpha	a16	alpha 16				lesP:7:CP015246				ipaH	ipaH:10:CP011511
eae-a17-alpha17:19:LC426072	19	eae-a17-alpha	a17	alpha 17				lesP:8:CP016628					ipaH:11:CP020339
eae-a18-alpha18:20:LC504588	20	eae-a18-alpha	a18	alpha 18				lesP:9:CP018323					ipaH:9:CP004057
eae-a19-alpha19:21:ABHCPD010000006	21	eae-a19-alpha	a19	alpha 19			lesP Total		13			ipaH Total		3
eae-b01a-beta01a:22:AP010953	1	eae-b01a-beta	b01a	beta			nmpC	nmpC:1:ANUO01000061				ipaH7.8	ipaH7.8:1:AL391753
eae-b01b-beta01b:23:AATQFG010000022	2	eae-b01b-beta	b01b	beta				nmpC:2:CP012376					ipaH7.8:10:LC111512
eae-b02a-beta02a:24:AARVCZ010000030	3	eae-b02a-beta	b02a	beta 2				nmpC:3:CP018323					ipaH7.8:11:LC111513
eae-b02b-beta02b:25:CADHMX010000105	4	eae-b02b-beta	b02b	beta 2				nmpC:4:LK985413					ipaH7.8:2:AY206436
eae-b03-beta03:26:LC185620.1	5	eae-b03-beta	b03	beta 3				nmpC:5:LK999975					ipaH7.8:3:CP000037
eae-b04-beta04:27:CP024127	6	eae-b04-beta	b04	delta, kappa				nmpC:6:LM995785					ipaH7.8:4:CP001064
eae-b05-Citrobacter:28:AF311901	7	eae-b05-Citrobacter	b05	Citrobacter			nmpC Total		6				ipaH7.8:5:CP011417
eae-b06-beta06:29:DAQCWI010000053.1	8	eae-b06-beta	b06	beta 6		LAA module III	pagC	pagC:1:AY275838					ipaH7.8:6:CP020337
eae-e01a-epsilon01a:30:AATFGB010000063	1	eae-e01a-epsilon	e01a	epsilon				pagC:10:GQ497943					ipaH7.8:7:LC111507
eae-e01b-epsilon01b:31:CP117620	2	eae-e01b-epsilon	e01b	epsilon				pagC:11:LK999975					ipaH7.8:8:LC111508
eae-e02-epsilon02:32:CP010238	3	eae-e02-epsilon	e02	epsilon 2				pagC:12:LM996737					ipaH7.8:9:LC111511
eae-e03a-epsilon03a:33:AJ876649	4	eae-e03a-epsilon	e03a	epsilon 3				pagC:13:KC576948				ipaH7.8 Total		11
eae-e03b-epsilon03b:34:CP099871.1	5	eae-e03b-epsilon	e03b	epsilon 3				pagC:2:CP001164				ipaH9.8	ipaH9.8:1:AF386526
eaee04-epsilon04:35:AB647560	6	eaee04-epsilon	e04	epsilon 4				pagC:3:CP009106					ipaH9.8:10:CP011417
eae-e05-epsilon05:36:AASVOK010000048	7	eae-e05-epsilon	e05	eta				pagC:4:CP010122					ipaH9.8:11:CP012142
eae-e06-epsilon06:37:AASWA0000067	8	eae-e06-epsilon	e06	eta 2				pagC:5:CP010125					ipaH9.8:12:CP024469
eae-e07-epsilon07:38:CP024134	9	eae-e07-epsilon	e07	xi				pagC:6:CP010186					ipaH9.8:13:CP024472
eae-e08-epsilon08:39:AASIJR010000008	10	eae-e08-epsilon	e08	pi				pagC:7:CP012376					ipaH9.8:14:HE616529
eae-e09-epsilon09:40:LC504605.1	11	eae-e09-epsilon	e09	epsilon 9				pagC:8:CP012379					ipaH9.8:2:AL391753
eae-e10-epsilon10:41:LC504614	12	eae-e10-epsilon	e10	epsilon 10				pagC:9:KC576950					ipaH9.8:3:AY206445
eae-e11-epsilon11:42:JAQAOP010000027.1	13	eae-e11-epsilon	e11	epsilon			pagC Total		13				ipaH9.8:4:CP000035
eae-e12-epsilon12:43:AATEXV010000009	14	eae-e12-epsilon	e12	eta 2			sfpA	sfpA:1:AB826561					ipaH9.8:5:CP000037
eae-e13-epsilon13:44:ABQONE010000042	15	eae-e13-epsilon	e13	epsilon 13				sfpA:2:AJ131667					ipaH9.8:6:CP001062
eae-g01-gamma01:45:AASMQV010000108	1	eae-g01-gamma	g01	gamma				sfpA:3:CP012492					ipaH9.8:7:CP001064
eae-g02-gamma02:46:AARNLX010000011	2	eae-g02-gamma	g02	gamma 2, theta				sfpA:4:CP013028					ipaH9.8:8:CP007038
eae-g03-gamma03:46:AAROTV010000005	3	eae-g03-gamma	g03	mu				sfpA:5:CP024286					ipaH9.8:9:CP010830
eae-g04-gamma04:47:AB647419.1	4	eae-g04-gamma	g04	sigma			sfpA Total		5			ipaH9.8 Total		14
eae-g05-gamma05:48:ABGUAC010000007.1	5	eae-g05-gamma	g05	gamma 5			tpsA	tpsA:1:AFDQ01000026				lacY	lacY:1:AE014075
eae-g06-gamma06:49:ABBPEY010000039	6	eae-g06-gamma	g06	gamma 6				tpsA:2:CP010180					lacY:10:CP001671
eae-g07-gamma07:50:LC426075.1	7	eae-g07-gamma	g07	gamma 7				tpsA:3:CP010183					lacY:11:CP002729
eae-g08-gamma08:51:LC504582.1	8	eae-g08-gamma	g08	gamma 8				tpsA:4:CP012376					lacY:12:CP003034
eae-g09-gamma09:52:DAFMFE010000234	9	eae-g09-gamma	g09	gamma 9				tpsA:5:CP015240					lacY:13:CP003297
eae-g10-gamma10:53:CP117659	10	eae-g10-gamma	g10	gamma 10				tpsA:6:CP015244					lacY:14:CP004009
eae-i01-iota01:54:AAWNDC010000008	1	eae-i01-iota	i01	iota				tpsA:7:CP016628					lacY:15:CP005930
eae-i02a-iota02a:55:AAQWRF010000109	2	eae-i02a-iota	i02a	iota 2				tpsA-cr:9:CP082833					lacY:16:CP005998
eae-i02b-iota02b:56:AY696840	3	eae-i02b-iota	i02b	iota 2				tpsA-ea:8:NZ_CP117568					lacY:17:CP006027
eae-i03-iota03:57:ABBBRP010000139	4	eae-i03-iota	i03	upsilon			tpsA Total		9				lacY:18:CP006636
eae-l01-lambda01:58:AF530557	1	eae-l01-lambda	l01	lambda		LAA module IV-EPEC-STEC	ag43	ag43:1:AF233272					lacY:19:CP006784
eae-l02-lambda02:59:AASFWJ010000021	2	eae-l02-lambda	l02	lambda				ag43:10:CP015074					lacY:2:AP009240
eae-l03-lambda03:60:LC504580.1	3	eae-l03-lambda	l03	lambda 3				ag43:11:CP015159					lacY:20:CP007592
eae-l04a-lambda04a:62:AB647608	4	eae-l04a-lambda	l04a	lambda 4				ag43:12:CP015159					lacY:21:CP008697
eae-l04b-lambda04b:63:AEJY01000179	5	eae-l04b-lambda	l04b	lambda 4				ag43:13:CP015240					lacY:22:CP010137
eae-l05-lambda05:64:BJWO01000079	6	eae-l05-lambda	l05	lambda 5				ag43:14:CP015244					lacY:23:CP010150
eae-r01-rho01:65:AASILN010000043	1	eae-r01-rho	r01	rho				ag43:15:CP015912					lacY:24:CP010151
eae-r02-rho02:66:AB647604	2	eae-r02-rho	r02	rho 2				ag43:16:CP016628					lacY:25:CP010176
eae-r03-rho03:67:FJ609818	3	eae-r03-rho	r03	rho 3				ag43:17:CP017631					lacY:26:CP010183
eae-r04-rho04:68:DAFMGB010000271	4	eae-r04-rho	r04	rho 4				ag43:18:CP018323					lacY:27:CP010191
								ag43:19:CP018948					lacY:28:CP010228
								ag43:2:CP000948					lacY:29:CP012379
								ag43:20:CP018957					lacY:3:AP017617
								ag43:21:CP019008					lacY:30:CP013025
								ag43:22:LM995705					lacY:31:CP013029
								ag43:23:LM996051					lacY:32:CP013483
								ag43:24:LM997324					lacY:33:CP013662
								ag43:25:LN554925					lacY:34:CP014197
								ag43:3:CP006027					lacY:35:CP014488
								ag43:4:CP009106					lacY:36:CP014583
								ag43:5:CP010132					lacY:37:CP015076
								ag43:6:CP010133					lacY:38:CP015228
								ag43:7:CP010134					lacY:39:CP015229
								ag43:8:CP010145					lacY:4:CP000247
								ag43:9:CP010180					lacY:40:CP016007
							ag43 Total		25				lacY:41:CP016358
							SUM		50				lacY:42:CP016628
													lacY:43:CP017631
													lacY:44:CP018840
													lacY:45:CP018976
													lacY:46:CP019560
													lacY:47:CP019944
													lacY:48:CP020055
													lacY:49:CP020543
													lacY:5:CP000800
													lacY:50:CP020835
													lacY:51:CP021175
													lacY:52:CP021202
													lacY:53:CP021288
													lacY:54:CP021732
													lacY:55:CP022154
													lacY:56:CP023200
													lacY:57:CU928162
													lacY:58:CU928164
													lacY:59:FJ404781
													lacY:6:CP000802
													lacY:60:FM180568
													lacY:61:FN649414
													lacY:62:HG428755
													lacY:63:LK931509
													lacY:64:LK985431
													lacY:65:LM995475
													lacY:66:LM995707
													lacY:67:LM995782
													lacY:68:LM996034
													lacY:69:LM996406
													lacY:7:CP000970
													lacY:70:LM996537
													lacY:71:LM997369
													lacY:72:LM996839
													lacY:73:LT795502
													lacY:74:LT599825
													lacY:8:CP001637
													lacY:9:CP001665
												lacY Total		74
											SUM			116

## Sheet: T3
T3. Age groups, travel and season in eae positive STEC, 1997 - 2023

## Sheet: T4
T4. Age and gender in culture or PCR confirmed patients; Incidences in age groups less than five and more than five years
		Females		Females Total	Males		Males Total	Total
	AgeGroups	Isolate	PCR positive-No isolate		Isolate	PCR positive-No isolate			Isolate	PCR positive-No isolate	Females	Males
	< 1 year	148	5	153	149	5	154	307	297	10	0.498371	0.501629
	1-4 years	567	17	584	680	14	694	1278	1247	31	0.456964	0.543036
	5-9 years	163	5	168	168	5	173	341	331	10	0.492669	0.507331
	10-19 years	236	10	246	275	17	292	538	511	27	0.457249	0.542751
	20-29 years	320	13	333	246	7	253	586	566	20	0.568259	0.431741
	30-39 years	227	9	236	169	4	173	409	396	13	0.577017	0.422983
	40-49 years	222	14	236	153	8	161	397	375	22	0.594458	0.405542
	50-59 years	274	13	287	152	9	161	448	426	22	0.640625	0.359375
	60-69 years	211	8	219	130	5	135	354	341	13	0.618644	0.381356
	>69 years	404	23	427	261	27	288	715	665	50	0.597203	0.402797
	Totals	2772	117	2889	2383	101	2484	5373	5155	218	0.537688	0.462312

## Sheet: T5
T5: The combinations of stx subtype(s) and eae in double (and triple; patient 40) infections.
HUS cases are marked with		yellow bold
Patient number	SEROTYPE	stx subtype and eae
1	O145:H-	stx1a; stx2c, eae
	O157:H 7	stx1a; stx2c, eae
2	O111:H 8	stx1a, eae
	O157:H-	stx1a; stx2c, eae
3	O 98:H21	stx1a; stx2a, eae
	O103:H 2	stx1a; stx2a, eae
4	O111:H 8	stx1a, eae
	O145	stx2a, eae
5	O 26:H11	stx2a, eae
	O103:H 2	stx1a, eae
6	O103:H 2	stx1a, eae
	O145:H-	stx2a, eae
7	O117:K 1:H 7	stx1a
	O111:H-	stx1a, eae
8	O103:H 2	stx1a, eae
	O128ab:H-	stx2b
9	O103:H 2	stx1a, eae
	O157:H-	stx2c, eae
10	O 26:H-	stx2a, eae
	O?:H 1	stx1a; stx2a, eae
11	O145:H-	stx1 lost; stx2 lost
	O174:H-	stx1c; stx2b
12	O 91:H-	stx1a; stx2b
	O121:H19	stx2a, eae
13	O103:H 2	stx1a, eae
	O157:H 7	stx2c, eae
14	O 26:H11	stx1a; stx2a, eae
	O157:H 7	stx2c, eae
15	O 26:H11	stx2a, eae
	O128:H35	stx2a
16	O 55:H 7	stx2a, eae
	O121:H-	stx2a, eae
17	O 27:H30	stx2b
	O 63:H 6	stx2f, eae
18	O111:H 8	stx1a, eae
	O157:H 7	stx2c, eae
19	O 8:H19	stx2d
	O157:H-	stx1 lost; stx2c, eae
20	O 54:H45	stx2b
	O100:H-	stx2b
21	O 91:H14	stx1a
	O146	stx1a
22	O103:H 2	stx1a; stx2a, eae
	O157:H 7	stx2a + stx2c, eae
23	O 26:H11	(stx1d); stx2a, eae
	O103:H 2	stx1a, eae
24	O145:H-	stx2a, eae
	O157:H-	stx2a, eae
25	O103:H 2	stx1 lost, eae
	O126:H 2	stx1 lost, eae
26	O 91:H-	stx1c; stx2b
	O 39:H-	stx1a; stx2b
27	O 91	stx1a; stx2b
	O128:H 2	stx2b
28	O157:H 7	stx1a; stx2a, eae
	O103:H-	stx1a, eae
29	O 21:H21	stx2b
	O 81:H21	stx1c
30	O113:H 4	stx1c; stx2b
	O174:H21	stx2c + stx2d
31	O 80:H 2	stx2a, eae
	O145:H28	stx2a, eae
32	O 75:H-	stx1c
	O 91:H14	stx1a; stx2b
33	O 63:H 6	stx2f, eae
	O145:H34	stx2f, eae
34	O 26:H-	stx2a, eae
	O 61:H-	stx2 lost
35	O121:H19	stx2a, eae
	O157:H-	stx1a; stx2c, eae
36	O 21:H21	stx2b
	O188:H 7	stx2b
37	O110:H31	stx2b
	O128:H 2	stx1a; stx2b
38	O 98:H21	stx1a, eae
	O165:H25	stx1a; stx2a, eae
39	O 91:H21	stx2d
	O146	stx1a; stx2b
40	O 15:H16	stx2g
	(O127):H-	stx1c; stx2b
	O183:H18	stx2a
41	O182:H25	stx1a, eae
	O181:H25	stx1a, eae
42	O156:H25	stx2a, eae
	O176:H-	stx1c; stx2b
43	O104:H 4	stx2a
	O101:H 1	stx2a
44	O128ab:H 2	stx1c; stx2b
	Orough:H-	stx2b
45	O182:H25	stx2a, eae
	O165	stx1a; stx2a, eae
46	O 26:H11	stx1a, eae
	Orough:H-	stx1a, eae
47	O 43:H 2	stx1c; stx2b
	O112ab:H10	stx1c; stx2b
48	O121:H19	stx2a, eae
	O145:H-	stx2c, eae
49	O 71:H 2	stx1a, eae
	O157:H 7	stx2a + stx2c, eae
50	O 26:H11	stx2a, eae
	O103:H 2	stx1a, eae
51	O128:H 2	stx2b
	O157:H 7	stx1a; stx2a, eae
52	O165:H-	stx1a; stx2a, eae
	O+:H-	stx1a, eae
53	O 41:H26	stx1d
	O107:H21	stx2b
54	O145:H-	stx2a, eae
	O 21:H 8	stx2a, eae
55	O103:H 2	stx1a, eae
	O146:H28	stx2b
56	O 26:H-	stx2 lost, eae
	O157:H 7	stx2c, eae
57	O 26:H11	stx2a, eae
	O174:H21	stx2c
58	O 23:H-	stx1a; stx2a
	O125ab:H15	stx1a; stx2a
59	O145:H28	stx1a, eae
	O 98:H-	stx1a, eae
60	O145:H28	stx2a, eae
	O157:H 7	stx2c, eae

## Sheet: T6
T6. Eleven rare combinations and four single subtypes found in 30 patients, none of whom had HUS.
	stx subtypes	eae positive	eae negative	Total
	stx1a + stx1c; stx2b		1	1
	stx1a; stx2a + stx2d		3	3
	stx1a; stx2b + stx2d		1	1
	stx1c; stx2a + stx2b		4	4
	stx1c; stx2b + stx2c		2	2
	stx1c; stx2c	1	1	2
	stx2a + stx2b	1	1	2
	stx2a + stx2d		2	2
	stx2b + stx2c + stx2d		1	1
	stx2b + stx2d		3	3
	stx2b + stx2e		2	2
	stx2i		1	1
	stx2k		2	2
	stx2l		3	3
	stx2m		1	1
				30

## Sheet: T7
T7. Cross-over (or hybrid) pathotypes of 2678 isolates, which were whole genome sequenced
		Pathotype
stx subtypes	Intimin subtype	STEC	STEC-ExPEC	STEC-ExPEC/UPEC	STEC-UPEC	STEC-ETEC	Total
stx1a	eae-epsilon	214	1				215
	eae-beta	160					160
	eae-gamma	41					41
	eae-alpha	27					27
	eae-iota					1	1
	eae-rho	1					1
stx2a	eae-alpha	1					1
	eae-beta	102					102
	eae-gamma	148	3				151
	eae-epsilon	54					54
stx2c	eae-gamma	63					63
	eae-beta	6					6
stx2d	eae-epsilon	1	2				3
	eae-gamma	2					2
	eae-beta	1					1
stx2e	eae-beta	1					1
stx2f	eae-alpha	20			182		202
	eae-beta	34			12		46
	eae-iota	45					45
	eae-epsilon	2					2
	eae-gamma	1					1
stx1a; stx2a	eae-gamma	85					85
	eae-beta	40					40
	eae-epsilon	34	1				35
	eae-alpha	3					3
stx1a; stx2c	eae-gamma	146					146
stx2a + stx2c	eae-gamma	21					21
	eae-beta	2					2
stx1a; stx2d	eae-epsilon	11					11
	eae-gamma	1					1
stx1a; stx2a + stx2c	eae-gamma	6					6
SUM		1.283	7		194	1	1.475
		Pathotype
stx subtypes	Intimin negative	STEC	STEC-ExPEC	STEC-ExPEC/UPEC	STEC-UPEC	STEC-ETEC	Total
stx1a	eae negative	83	14	51	2	2	152
stx1c	eae negative	106		1	7	1	115
stx1d	eae negative	39					39
stx2a	eae negative	27	2	3	2	4	38
stx2b	eae negative	392	2	38	36		468
stx2c	eae negative	14	2	1			17
stx2d	eae negative	30	1	1		2	34
stx2e	eae negative	27	1			6	34
stx2f	eae negative	1					1
stx2g	eae negative	1				33	34
stx2i	eae negative					1	1
stx2l	eae negative	2				1	3
stx2k	eae negative	1		1		1	3
stx2m	eae negative	2					2
stx1a; stx2a	eae negative	8					8
stx1a; stx2c	eae negative	1					1
stx1a; stx2b	eae negative	104	2	2			108
stx1a + stx1c; stx2b	eae negative	1					1
stx1a; stx2a + stx2d	eae negative	1					1
stx1a; stx2d	eae negative	9	1				10
stx1c; stx2a + stx2b	eae negative	1					1
stx1c; stx2b	eae negative	127					127
stx2a + stx2d	eae negative	2					2
stx2a + stx2c + stx2d	eae negative	1					1
stx2b + stx2c + stx2d	eae negative	1					1
stx2c + stx2d	eae negative	1					1
SUM		982	25	98	47	51	1.203

## Sheet: T8
T8. STEC-ETEC pathotypes and stx subtype and eae.
						ETEC
STEC	stx subtypes	Intimin subtype	enterotoxin	MLST ST	SEROTYPE	Total
STEC	stx2g	eae negative	estap	200	O187:H28	20
		eae negative	estap	325	O 15:H16	1
		eae negative	estap	718	O168:H 8	1
		eae negative	estap	949	O155:H21	1
		eae negative	estap	2168	O188:H31	1
		eae negative	estap	5822	ONT:H 7	1
		eae negative	estap	5822	O105	1
		eae negative	estap	5822	Orough:H 7	5
		eae negative	estap	15090	O136:H16	1
		eae negative	estap; eltIIAB	325	O 15:H16	1
	stx2g total					33
	stx2e	eae negative	estap	88	O 8:H 4	2
		eae negative	estap	683	O 54:H21	1
		eae negative	estap	993	O100:H30	1
		eae negative	estap; estb	46	O 9:H 4	1
		eae negative	estb	58	O 8():H 9	1
	stx2a	eae negative	eltIIAB	718	O168:H 8	1
		eae negative	eltIIAB	1611	O159:H19	1
		eae negative	eltIIAB	4496	O 8:H28	2
	stx1a	eae negative	estap	329	O136:H16	1
		eae negative	estap; eltIIAB	2715	O 2:H25	1
		eae-iota	estap	330	O101	1
	stx2d	eae negative	estap; estb	2914	O166:H15	1
		eae negative	estap; estb	8880	O 13:H23	1
	stx2l	eae negative	eltIIAB	58	O 65:H16	1
	stx2k	eae negative	eltIIAB	1611	O100:H19	1
	stx2i	eae negative	eltIIAB	8660	O 8:H25	1
	stx1c	eae negative	estap	642	O187:H52	1
Sum						52

## Sheet: T9
T9. Serotype, ST, pathotype and stx subtype in 71 lacY negative STEC isolates
eae	SEROTYPE	MLST ST	Pathotype	stx subtypes	lacY neg
negative	O 16:H 5	131	UPEC-ExPEC	stx2b	2
	O 25:H38	11532		stx1a; stx2d	1
	O 27:H30	753		stx2b	1
	O 91:[H14]	33		stx1a; stx2b	2
	O113:H 4	10		stx1c; stx2b	4
	O117:(K1):[H7]	504	UPEC-ExPEC	stx1a	25
		5292	UPEC-ExPEC	stx1a	17
		6880	UPEC-ExPEC	stx1a	3
		10599	UPEC-ExPEC	stx1a	1
	O128:H 2	4748		stx2b	1
	O146:H21	829		stx2b	2
	O 3:-	7834	UPEC	stx2f	1
	O 4:H 2	20		stx2f	5
positive	O 45:H 2	20		stx2f	3
	O 49:H33	2683		stx2f	1
	O150:H 2	306		stx1a; stx2a	1
	E. albertii	10155		stx2f	1
					71

## Sheet: T10
T10. Number of double/triple episodes reporte to the Danish bacteriological registry 2015-2023 af dobbelt episoder
	Year
Double/triple episodes	2015	2016	2017	2018	2019	2020	2021	2022	2023	2015-2023
ETEC–ipaH–EIEC	1	1	4	21	22	1	39	109	143	341
STEC–ETEC	1	1	4	2	11	1	25	85	125	255
ETEC–EPEC–eae	7	7	9	16	28		2	1	2	72
STEC–STEC	4	6	9	7	7	5	7	13	3	61
STEC–EPEC–eae	6	8	12	12	14		2	2	1	57
ETEC–EAEC	5	7	11	12	6		4	1	3	49
STEC–ipaH–EIEC			2	1	7		3	17	16	46
ETEC–ETEC	2		3	6			5	8	3	27
SUM	26	30	54	77	95	7	87	236	296	908

[truncated: 2 more sheets: T11. Raw data the whole period, T12. Raw WGS data]
